# Supplementary material for: Latest trends in Leishmania infantum infection in dogs in Spain, Part I: mapped seroprevalence and sand fly distributions
Source: Parasit Vectors. 2020 Apr 21;13:204. doi: 10.1186/s13071-020-04081-7 (PMC7171843; doi:10.1186/s13071-020-04081-7)
Supplement: Supplementary file 1 — Additional file 1: Table S1. Detailed information about sites surveyed for sand flies across the Iberian Peninsula and Balearic Islands. [file 13071_2020_4081_MOESM1_ESM.xls]

## Sheet: Table S1
Additional file 1: Table S1. Detailed information about sites surveyed for sand flies across the Iberian Peninsula and Balearic Islands.
DATE	LOCALITIES	PROVINCE	HABITAT	BIOCLIMATE	LATITUDE	LONGITUDE	TRAPPER(HRS)	TRAPS SET	S. minuta Number	S. minuta Density	P. perniciosus Number	P. perniciosus Density	P.sergenti Number	P. sergenti Density	P. papatasi Number	P. papatasi Density	P. ariasi Number	P. ariasi Density										Listas
2013-09-26	Orense	Ourense	RURAL	SUPRAMEDITERRÁNEO	N42°22’00”	W07°52’29"	11	4	0	0	2	0.181818	0	0	0	0	0	0										CDC
2013-09-27	Orense	Ourense	RURAL	SUPRAMEDITERRÁNEO	N42°22’00”	W07°52’29"	11	4	0	0	6	0.545455	0	0	0	0	0	0										Sticky traps
3013-05-28	Cañamero	Cáceres	RURAL	MESOMEDITERRÁNEO	N39º22´33´´	W05º23´47´´	13	4	3	0.923077	0	0	0	0	0	0	0	0										CDC+CO2
2013-06-24	Castilblanco de los arroyos	Sevilla	RURAL	TERMOMEDITERRÁNEO	N37º41´06´´	W05º59´53´´	11.2667	1	19	1.68639	50	4.43787	0	0	0	0	0	0										PROVINCIA
2013-06-24	Castilblanco de los arroyos	Sevilla	RURAL	TERMOMEDITERRÁNEO	N37º41´06´´	W05º59´53´´	11.2667	1	0	0	1	0.0887574	0	0	0	0	0	0										Araba/Álava
2013-07-06	Zaorejas (Finca Campillo)	Guadalajara	RURAL	SUPRAMEDITERRÁNEO	N40º47´38´´	W02º09´38´´	11	1	0	0	0	0	0	0	0	0	0	0										Albacete
2013-07-23	Moratalla	Murcia	RURAL	MESOMEDITERRÁNEO	N38º12'19"	W01º47'45"	11	1	3	0.272727	17	1.54545	1	0.0909091	3	0.272727	0	0										Alicante/Alacant
2013-07-23	Achivel	Murcia	RURAL	MESOMEDITERRÁNEO	N38º04'20"	W01º59'58"	11	1	0	0	4	0.363636	0	0	0	0	0	0										Almería
2013-07-23	Achivel	Murcia	RURAL	MESOMEDITERRÁNEO	N38º04'20"	W01º59'58"	11	1	0	0	5	0.454545	1	0.0909091	0	0	0	0										Ávila
2013-08-03	Cañamero	Cáceres	RURAL	MESOMEDITERRÁNEO	N39º22´33´´	W05º23´47´´	11	1	0	0	3	0.272727	0	0	0	0	0	0										Badajoz
2013-08-15	Buenache de Alarcón	Cuenca	RURAL	MESOMEDITERRÁNEO	N39º39'16"	W02º09'36"	12	1	2	0.166667	1	0.0833333	0	0	0	0	0	0										Balears (Illes)
2013-08-08	CICAM Majadahonda	Madrid	PERIURBANO	SUPRAMEDITERRÁNEO	N40º27,903'	W03º54,181'	15.5	1	1	0.0645161	8	0.516129	0	0	0	0	0	0										Barcelona
2013-08-08	CICAM Majadahonda	Madrid	PERIURBANO	SUPRAMEDITERRÁNEO	N40º27,903'	W03º54,181'	15.5	1	0	0	29	1.87097	0	0	0	0	0	0										Burgos
2013-08-12	CICAM Majadahonda	Madrid	PERIURBANO	SUPRAMEDITERRÁNEO	N40º27,903'	W03º54,181'	15.5	1	0	0	9	0.580645	0	0	0	0	0	0										Cáceres
2013-08-12	CICAM Majadahonda	Madrid	PERIURBANO	SUPRAMEDITERRÁNEO	N40º27,903'	W03º54,181'	15.5	1	0	0	6	0.387097	0	0	0	0	0	0										Cádiz
2013-08-12	CICAM Majadahonda	Madrid	PERIURBANO	SUPRAMEDITERRÁNEO	N40º27,903'	W03º54,181'	15.5	1	0	0	7	0.451613	0	0	0	0	0	0										Castellón/Castelló
2013-08-12	CICAM Majadahonda	Madrid	PERIURBANO	SUPRAMEDITERRÁNEO	N40º27,903'	W03º54,181'	15.5	1	0	0	21	1.35484	0	0	0	0	0	0										Ciudad Real
2013-08-12	CICAM Majadahonda	Madrid	PERIURBANO	SUPRAMEDITERRÁNEO	N40º27,903'	W03º54,181'	15.5	1	1	0.0645161	2	0.129032	0	0	0	0	0	0										Córdoba
2013-08-12	CICAM Majadahonda	Madrid	PERIURBANO	SUPRAMEDITERRÁNEO	N40º27,903'	W03º54,181'	15.5	1	0	0	33	2.12903	0	0	0	0	0	0										Coruña (A)
2013-08-15	Escarabajosa de cabezas	Segovia	RURAL	SUPRAMEDITERRÁNEO	N41º06'19,69''	W04º11'58,73''	38	1	0	0	40	1.05263	0	0	0	0	0	0										Cuenca
2013-08-15	Escarabajosa de cabezas	Segovia	RURAL	SUPRAMEDITERRÁNEO	N41º06'08,51''	W04º11'43,23''	38	1	0	0	4	0.105263	0	0	0	0	0	0										Girona
2013-08-15	Ages (Era Alcaldae)	Burgos	RURAL	SUPRAMEDITERRÁNEO	N42º22,136'	W03º28,808	12	1	0	0	0	0	0	0	0	0	22	1.83333										Granada
2013-08-26	CICAM Majadahonda	Madrid	PERIURBANO	SUPRAMEDITERRÁNEO	N40º27,903'	W03º54,181'	15.5	1	0	0	6	0.387097	0	0	0	0	0	0										Granada
2013-08-26	CICAM Majadahonda	Madrid	PERIURBANO	SUPRAMEDITERRÁNEO	N40º27,903'	W03º54,181'	15.5	1	0	0	46	2.96774	0	0	0	0	0	0										Granada
2013-08-26	CICAM Majadahonda	Madrid	PERIURBANO	SUPRAMEDITERRÁNEO	N40º27,903'	W03º54,181'	15.5	1	0	0	9	0.580645	0	0	0	0	0	0										Granada
2013-09-02	CICAM Majadahonda	Madrid	PERIURBANO	SUPRAMEDITERRÁNEO	N40º27,903'	W03º54,181'	15.5	1	0	0	106	6.83871	0	0	0	0	0	0										Guadalajara
2013-09-02	CICAM Majadahonda	Madrid	PERIURBANO	SUPRAMEDITERRÁNEO	N40º27,903'	W03º54,181'	15.5	1	0	0	6	0.387097	0	0	0	0	0	0										Gipuzkoa
2013-10-07	Faunia	Madrid	PERIURBANO	MESOMEDITERRÁNEO	N40º23,541'	W03º36,845'	15.3833	1	0	0	0	0	0	0	0	0	0	0										Huelva
2013-10-07	Faunia	Madrid	PERIURBANO	MESOMEDITERRÁNEO	N40º23,532'	W03º23,842'	15.1833	1	0	0	0	0	0	0	0	0	0	0										Huesca
2013-10-07	Faunia	Madrid	PERIURBANO	MESOMEDITERRÁNEO	N40º23,505'	W03º36,900'	15.5833	1	0	0	1	0.0641711	0	0	0	0	0	0										Jaén
2013-10-07	Faunia	Madrid	PERIURBANO	MESOMEDITERRÁNEO	N40º23,567'	W03º36,644'	15.7333	1	0	0	5	0.317797	0	0	0	0	0	0										León
2013-10-07	Faunia	Madrid	PERIURBANO	MESOMEDITERRÁNEO	N40º23,545'	W03º36,670'	15.5667	1	0	0	0	0	0	0	0	0	0	0										Lleida
2013-10-07	Faunia	Madrid	PERIURBANO	MESOMEDITERRÁNEO	N40º23,563'	W03º36,650'	15.6167	1	0	0	5	0.320171	0	0	0	0	0	0										Rioja (La)
2013-10-01	Can Dog (Ibiza)	Balears (Illes)	RURAL	TERMOMEDITERRÁNEO	N39º01'23"	E01º29'35"	12.45	1	1	0.0803213	11	0.883534	0	0	0	0	0	0										Lugo
2013-10-01	Can Dog (Ibiza)	Balears (Illes)	RURAL	TERMOMEDITERRÁNEO	N39º01'23"	E01º29'35"	12.45	1	1	0.0803213	46	3.69478	0	0	0	0	0	0										Madrid
2013-10-01	Can Dog (Ibiza)	Balears (Illes)	RURAL	TERMOMEDITERRÁNEO	N39º01'23"	E01º29'35"	12.45	1	2	0.160643	16	1.28514	0	0	0	0	0	0										Málaga
2013-10-01	Can Dog (Ibiza)	Balears (Illes)	RURAL	TERMOMEDITERRÁNEO	N39º01'23"	E01º29'35"	12	1	3	0.25	12	1	0	0	0	0	0	0										Murcia
2014-06-07	Codos (Zaragoza)	Zaragoza	RURAL	SUPRAMEDITERRÁNEO	N41º17'53"	W01º23'06"	12	1	5	0.416667	0	0	0	0	0	0	0	0										Navarra
2014-06-07	Codos (Zaragoza)	Zaragoza	RURAL	SUPRAMEDITERRÁNEO	N41º17'53"	W01º23'06"	12	1	15	1.25	0	0	0	0	0	0	0	0										Ourense
2014-07-08	Alcarrás (Lérida)	Lleida	RURAL	MESOMEDITERRÁNEO	N41º34'39"	E00º29'32"	15	1	0	0	0	0	0	0	1	0.0666667	0	0										Asturias
2014-07-08	Alcarrás (Lérida)	Lleida	RURAL	MESOMEDITERRÁNEO	N41º34'39"	E00º29'32"	15	1	0	0	0	0	0	0	1	0.0666667	0	0										Palencia
2014-07-22	Allariz	Ourense	RURAL	SUPRAMEDITERRÁNEO	N42º13'17.0"	W07º48'22.6"	10.5	1	0	0	0	0	0	0	0	0	1	0.0952381										Palmas (Las)
2014-08-23	Buenache de Alarcón	Cuenca	RURAL	MESOMEDITERRÁNEO	N39º39'16"	W02º09'36"	12	1	1	0.0833333	15	1.25	2	0.166667	0	0	0	0										Pontevedra
2014-08-06	Carboneras	Almería	RURAL	MESOMEDITERRÁNEO	N37º01'15''	W01º55'22''	12	2	0	0	3	0.25	2	0.166667	0	0	3	0.25										Salamanca
2014-08-10	Carboneras	Almería	RURAL	MESOMEDITERRÁNEO	N37º01'15''	W01º55'22''	13	2	0	0	3	0.230769	0	0	0	0	1	0.0769231										Santa Cruz de Tenerife
2014-08-12	Carboneras	Almería	RURAL	MESOMEDITERRÁNEO	N37º01'15''	W01º55'22''	12.5	2	0	0	2	0.16	0	0	0	0	2	0.16										Cantabria
2014-08-15	Monfragüe	Cáceres	RURAL	MESOMEDITERRÁNEO	N39°56’39.33’’	W06°04’57’’	12	1	2	0.166667	16	1.33333	0	0	0	0	5	0.416667										Segovia
2014-08-23	Valencia de Alcántara	Cáceres	RURAL	MESOMEDITERRÁNEO	N39º21.5073	W07º16.3577	11.5833	1	5	0.431655	4	0.345324	0	0	0	0	4	0.345324										Sevilla
2014-09-24	Arnedo	Rioja (La)	PERIURBANO	MESOMEDITERRÁNEO	N42°13´24.6´´N	W2°06´27.0´´	12	1	0	0	1	0.0833333	0	0	0	0	0	0										Soria
2014-10-31	Valverde del camino	Huelva	RURAL	MESOMEDITERRÁNEO	N37º33´58.9´´	W6º46´55.5´´	12	1	0	0	0	0	0	0	1	0.0833333	0	0										Tarragona
							13.8103																					Teruel
																												Toledo
																												Valencia/València
																												Valladolid
																												Bizkaia
																												Zamora
																												Zaragoza
																												Ceuta
																												Melilla
																												Animales
																												Perros
																												Gatos
																												Caballos
																												Ovejas
																												Cerdos
																												Cabras
																												Conejos
																												Liebres
																												Gallinas
																												Cerdos
																												Vacas
																												Otros
																												SI
																												NO
																												ISCIII
																												UCM
